# Supplementary material for: Synthesis and Characterization of Macroinitiators Based on Polyorganophosphazenes for the Ring Opening Polymerization of N-Carboxyanhydrides
Source: Polymers (Basel). 2021 Apr 29;13(9):1446. doi: 10.3390/polym13091446 (PMC8124460; doi:10.3390/polym13091446)
Supplement: Supplementary file 1 [file polymers-13-01446-s001.zip]

Archive with 1 entries (1 files):
- polymers-1193413-supplementary.pdf
